# Supplementary material for: Nanoparticulate Sodium Trimetaphosphate and Fluoride in Gels Affect Enamel Surface Free Energy After Erosive Challenge In Vitro
Source: Pharmaceutics. 2025 Oct 21;17(10):1356. doi: 10.3390/pharmaceutics17101356 (PMC12567421; doi:10.3390/pharmaceutics17101356)
Supplement: Supplementary file 1 [file pharmaceutics-17-01356-s001.zip]

Archive with 1 entries (1 files):
- pharmaceutics-3848183-supplementary.pdf
